# Supplementary material for: Integrative Analyses of Metabolites and Transcriptome Reveal the Metabolic Pattern of Glucosinolates in Potherb Mustard (Brassica juncea var. multiceps)
Source: Plants (Basel). 2024 Sep 5;13(17):2481. doi: 10.3390/plants13172481 (PMC11396798; doi:10.3390/plants13172481)
Supplement: Supplementary file 1 [file plants-13-02481-s001.zip]

Archive with 1 entries (1 files):
- plants-3090326-supplementary.pdf
